# Supplementary material for: A Prospective, Case-Control Study of Serum Metabolomics in Neonates with Late-Onset Sepsis and Necrotizing Enterocolitis
Source: J Clin Med. 2022 Sep 7;11(18):5270. doi: 10.3390/jcm11185270 (PMC9505627; doi:10.3390/jcm11185270)
Supplement: Supplementary file 1 [file jcm-11-05270-s001.zip]

Archive with 2 entries (2 files):
- Supplementary material Tables S1 and S2.pdf
- Supplementary material-File S1.pdf
